# Supplementary material for: Subtotal Epiglottectomy and Ablation of Unilateral Arytenoid Cartilage as Surgical Treatments for Grade III Laryngeal Collapse in Dogs
Source: Animals (Basel). 2022 Apr 27;12(9):1118. doi: 10.3390/ani12091118 (PMC9099992; doi:10.3390/ani12091118)
Supplement: Supplementary file 1 [file animals-12-01118-s001.zip]

Archive with 1 entries (1 files):
- animals-1656073-supplementary.mov
